# Supplementary material for: Frequency and duration of suffering of cervical cancer patients and caregivers: Results from an international Delphi study
Source: PLOS Glob Public Health. 2023 Mar 9;3(3):e0001642. doi: 10.1371/journal.pgph.0001642 (PMC10021373; doi:10.1371/journal.pgph.0001642)
Supplement: S1 Data — The first sheet contains results from the step 1 Delphi, including de-identified individual responses (row 3 to 14), the upper and lower bound (row 27 and 28), the mean and median (row 35 and 36), the standard deviation and the 95% confidence interval (row 42 to 44), and whether the values provide in Table 2 were out of the 95% confidence intervals. Colors were explained in notes following each step. The second sheet contains results from the step 2 Delphi, including de-identified individual responses (row 3 to 13), the upper and lower bound (row 22 to 25), the reconstructed responses (row 29 to 39), and the final results (row 42, 43, and 47). (XLSX) [file pgph.0001642.s001.xlsx]

## Sheet: Data Analysis-step1
Please include your name in the box below(This is only to confirm participation. Your answers will not be linked with your name.)	Estimating the physical suffering related to cervical cancer (from disease or treatment side effect) for decedents:																													Estimating the physical suffering related to cervical cancer (from disease or treatment side effect) for non-decedents:
Open-Ended Response	Prevalence of mild chronic pain (%): Prevalence from literature: 96%(Source: Kim 2015)	Duration of mild chronic pain (months):	Prevalence of moderate to severe chronic pain (%): Prevalence from literature: 87%(Sources: Kim 2015 & Bates 2015)	Duration of moderate to severe chronic pain (months):	Prevalence of moderate to severe dyspnea (%): Prevalence from literature: 20%(Source: Kim 2015)	Duration of moderate to severe dyspnea (months):	Prevalence of moderate to severe fatigue (%): Prevalence from literature: 69%(Source: Kim 2015)	Duration of moderate to severe fatigue (months):	Prevalence of moderate to severe weakness (%): Prevalence from literature: 56%(Source: Kim 2015)	Duration of moderate to severe weakness (months):	Prevalence of moderate to severe nausea and/or vomit (%): Prevalence from literature: 28%(Sources: Kim 2015 & Bates 2015)	Duration of moderate to severe nausea and/or vomit (months):	Prevalence of moderate to severe diarrhea (%): Prevalence from literature: 8%(Source: Gargiulo 2016)	Duration of moderate to severe diarrhea (months):	Prevalence of moderate to severe constipation (%): Prevalence from literature: 33%(Sources: Kim 2015 & Bates 2015 & Hazewinkel 2010)	Duration of moderate to severe constipation (months):	Prevalence of moderate to severe incontinence of urine (%):	Duration of moderate to severe incontinence of urine (months):	Prevalence of moderate to severe incontinence of stool (%):	Duration of moderate to severe incontinence of stool (months):	Prevalence of moderate to severe malodorous vaginal discharge (%): Prevalence from literature: 51%(Source: Bates 2015)	Duration of moderate to severe malodorous vaginal discharge (months):	Prevalence of moderate to severe bleeding (%):Prevalence from literature: 66%(Source: Fowler 2004)	Duration of moderate to severe bleeding (months):	Prevalence of moderate to severe dry mouth (%): Prevalence from literature: 50%(Source: Knaul 2018)	Duration of moderate to severe dry mouth (months):	Prevalence and duration of any moderate to severe physical symptom not mentioned above (Name / Prevalence(%) / Duration in months):	Prevalence and duration of any moderate to severe physical symptom not mentioned above (Name / Prevalence(%) / Duration in months):	Any other comments to this section:	Prevalence of mild chronic pain (%): Prevalence from literature: 38%(Source: Vistad 2011)	Duration of mild chronic pain (months):	Prevalence of moderate to severe chronic pain (%): Prevalence from literature: 33%(Sources: Vistad 2011 & Lefkowits 2014)	Duration of moderate to severe chronic pain (months):	Prevalence of moderate to severe dyspnea (%):	Duration of moderate to severe dyspnea (months):	Prevalence of moderate to severe fatigue (%): Prevalence from literature: 40%(Sources: Lokich 2019 & Lefkowits 2014 & Cull 1993)	Duration of moderate to severe fatigue (months):	Prevalence of moderate to severe weakness (%): Prevalence from literature: 33%(Source: Lokich 2019)	Duration of moderate to severe weakness (months):	Prevalence of moderate to severe nausea and/or vomit (%):	Duration of moderate to severe nausea and/or vomit (months):	Prevalence of moderate to severe diarrhea (%): Prevalence from literature: 34%(Sources: Gargiulo 2016 & Vistad 2007)	Duration of moderate to severe diarrhea (months):	Prevalence of moderate to severe constipation (%): Prevalence from literature: 38%(Sources: Gargiulo 2016 & Hazewinkel 2010)	Duration of moderate to severe constipation (months):	Prevalence of moderate to severe incontinence of urine (%):Prevalence from literature: 47%(Sources: Vistad 2011 & Gargiulo 2016 & Hazewinkel 2010)	Duration of moderate to severe incontinence of urine (months):	Prevalence of moderate to severe incontinence of stool (%):Prevalence from literature: 35%(Sources: Vistad 2011 & Hazewinkel 2010)	Duration of moderate to severe incontinence of stool (months):
Respondent 1	95		80		15		30		50		20		15		20		10		5		70		70		10		Sexual Impairment 70% 6 months	--	--	60	3	30	3	10	1	50	4	50	4	40	4	30	4	15	2	20	2	15	2
Respondent 2	100	4	90		10	1	80		70		15	1	5	1	50	1	15	2	1	1	90	3	95	4	5	1	50	3		50	2	50	2	5	1	15	1	15	1	5	1	5	1	10	1	10	2	5	1
Respondent 4	98		70		15		75		60		30		20		50		30		10		85		75		40		leg swelling / 10% / 6 m		the leg swelling = oedema due to LN obstruction, but also several cases of DVT. Usually for above symptoms, the duration reflects the time till the patient dies	50	12	40	12	5	6	50	12	40	12	20	6	10	6	30	6	10	6	5	6
Respondent 5	96		87		20		75		56		28		8		33		25		20		70		66		60		edema/ 10%/2 months	anorexia/60%/4 months		38	3	33	1	5	1	50	3	50	3	40	2	34	2	38	2	47	2	35	2
Respondent 6	96	6	70	3	20	1	70	4	40	3	28	1	8	2	33	6	50	3	30	1	70	6	66	1	50	4				38	6	33	2	20	1	40	4	30	3	45	3	34	2	40	2	47	2	35	2
Respondent 7	90		85		15		70		70		20		5		30		2.5		10		50		50		30		Rectovaginal fistula/ 5%/6			30	6	25	9	5	1	40	6	30	3	20	3	20	2	5	2	20	3	20	3
Respondent 8	100		90		10		80		75		30		5		40		30		30		60		30		40		Recto vaginal fistula/ 25%/ 3-4	Vesico vaginal fistula/ 25%/ 4-5	>80% Depressed	50	2.5	40	1.5	5	1.5	60	3.5	40	3.5	30	1.5	10	1.5	30	2.5	50	6.5	40	5.5
Respondent 9	98		87		30		80		80		50		40		40		40		30		80		66		40		Edema/20%/3	VTE/30%/2		30	4	20	4	10	4	60	6	33	6	50	4	40	4	20	4	47	6	35	4
Respondent 10	95	3	90	4	30	2	75	4	60	3	35	2	10	2	45	5	60	4	40	2	60	6	60	2	70	6	Sleep Disturbance/40/6			30	7	40	4	10	3	45	7	40	6	10	3	25	4	45	6	55	6	40	3
Respondent 11	97		87		5		69		56		28		8		20		5		0		51		66		10				Questions should differentiate between different according to status of disease and treatment (radiochemotherapy, surgery or palliation)	38	12	5	6	0	0	40	12	33	6	2	3	10	6	10	6	2	6	0	0
Respondent 12	97		87		20		69		56		28		8		33		2		1		51		66		50		Lymphedema 21% 6	Sleeplessness 50% 6		38	12	33	3	10	2	40	6	33	6	15	3	34	1	38	12	47	6	35	1
Respondent 13	100		85		20		80		40		15		5		40		15		15		60		75		2					50	12	20	3	5	3	50	3	50	3	10	1	25	3	50	10	25	3	25	3
Data coding:	1. answers of ranges are converted to the average value within the range
	2. answers for duration which are longer than 12months are regarded as 12
	3. answers of "<n" were regarded as n/2
	4. for the question of "Prevalence of a distressing belief that a higher power caused the illness (%) for the primary family caregiver:", Dr. Dingle Spence provided the answer of "3%6", and the next duration, she skipped the answer, so it was regarded as 3% and 6 months.
	5. answers of "not explored" as regarded as skipped.
	6. for the question of "Prevalence of moderate to severe anxiety / worry (%) for non-decedents:", Dr. Quynh Truong provided the answer of "6p", it was regarded as "60", since 0 is very close to p on the keyboard.
	7. Any duration estimates for decedents greater than six months will be considered a misunderstanding of the question, and all duration for that sector will be removed. Six months will be kept.
Analysis:
Step 1
lower bound	90	3	70	3	5	1	30	4	40	3	15	1	5	1	20	1	2	2	0	1	50	3	30	1	2	1				30	2	5	1	0	0	15	1	15	1	2	1	5	1	5	1	2	2	0	0
upper bound	100	6	90	4	30	2	80	4	80	3	50	2	40	2	50	6	60	4	40	2	90	6	95	4	70	6				60	12	50	12	20	6	60	12	50	12	50	6	40	6	50	12	55	6.5	40	6
upper/lower ratio	1.11111	2	1.28571	1.33333	6	2	2.66667	1	2	1	3.33333	2	8	2	2.5	6	30	2	∞	∞	1.8	2	3.16667	4	35	6				2	6	10	12	∞	∞	4	12	3.33333	12	25	6	8	6	10	12	27.5	3.25	∞	∞
Note:	1. ratio of 2-5 is considered alarming - orange, and >5 is considered too high - red
	this is under the assumption that suffering patterns of cervical cancer patients shouldn't not differ drastically across regions.
Step 2
n	12	3	12	2	12	3	12	2	12	2	12	3	12	3	12	3	12	3	12	3	12	3	12	3	12	3				12	12	12	12	12	12	12	12	12	12	12	12	12	12	12	12	12	12	12	12
Mean	96.8333	4.33333	84	3.5	17.5	1.33333	71.0833	4	59.4167	3	27.25	1.33333	11.4167	1.66667	36.1667	4	23.7083	3	16	1.33333	66.4167	5	65.4167	2.33333	33.9167	3.66667				41.8333	6.79167	30.75	4.20833	7.5	2.04167	45	5.625	37	4.70833	23.9167	2.875	23.0833	3.04167	27.5833	4.625	31.6667	4.20833	24.1667	2.70833
Median	97	4	87	3.5	17.5	1	75	4	58	3	28	1	8	2	36.5	5	20	3	12.5	1	65	6	66	2	40	4				38	6	33	3	5	1.25	47.5	5	36.5	3.75	20	3	25	2.5	30	3.25	36	4.5	30	2.5
|Median-Mean|/Mean	0.00172117	0.0769231	0.0357143	0	0	0.25	0.0550996	0	0.0238429	0	0.0275229	0.25	0.29927	0.2	0.00921659	0.25	0.156415	0	0.21875	0.25	0.02133	0.2	0.0089172	0.142857	0.179361	0.0909091				0.0916335	0.116564	0.0731707	0.287129	0.333333	0.387755	0.0555556	0.111111	0.0135135	0.20354	0.163763	0.0434783	0.0830325	0.178082	0.0876133	0.297297	0.136842	0.0693069	0.241379	0.0769231
Note:	1. |Median-Mean|/Mean of between 50% and 100% is marked as yellow, and >100% is marked as red.
	there is only one area with the above indicator more than 50% (52%).
Step 3
Standard Deviation	2.70288	1.24722	6.79461	0.5	7.21688	0.471405	13.1114	0	12.1412	0	9.12985	0.471405	9.64761	0.471405	9.55539	2.16025	18.1779	0.816497	13.1656	0.471405	12.8871	1.41421	14.7279	1.24722	21.6505	2.0548				9.46778	3.95526	11.4392	3.14549	4.78714	1.61321	11.3652	3.27315	9.84886	2.69613	15.8506	1.35593	11.3612	1.68891	14.5285	3.34866	18.1583	1.90895	14.1176	1.71341
95% lower bound	95.304	2.92197	80.1556	2.80704	13.4167	0.799889	63.6648	4	52.5471	3	22.0843	0.799889	5.95802	1.13322	30.7602	1.55545	13.4232	2.07605	8.55085	0.799889	59.1251	3.39967	57.0836	0.921972	21.6668	1.34144				36.4764	4.55377	24.2777	2.42861	4.79142	1.12891	38.5696	3.77304	31.4275	3.18286	14.9483	2.10781	16.6551	2.08607	19.3631	2.73032	21.3927	3.12824	16.1789	1.73888
95% upper bound	98.3626	5.74469	87.8444	4.19296	21.5833	1.86678	78.5018	4	66.2862	3	32.4157	1.86678	16.8753	2.20011	41.5731	6.44455	33.9934	3.92395	23.4491	1.86678	73.7082	6.60033	73.7497	3.74469	46.1666	5.9919				47.1902	9.02957	37.2223	5.98806	10.2086	2.95442	51.4304	7.47696	42.5725	6.23381	32.885	3.64219	29.5115	3.99726	35.8036	6.51968	41.9407	5.28842	32.1544	3.67778
number of values out of bound	6	1	6	0	5	1	5	2	7	2	6	1	6	1	6	1	7	2	8	1	6	1	5	1	8	2				#REF!	#REF!	#REF!	#REF!	#REF!	#REF!	#REF!	#REF!	#REF!	#REF!	#REF!	#REF!	#REF!	#REF!	#REF!	#REF!	#REF!	#REF!	#REF!	#REF!
Step 4
value provided in the table 2	96	2	87	5	20	1	69	6	56	4	28	2	8	4	33	4	70	3	60	3	51	4	66	4	50	1				38	4	33	4	5	1	40	8	33	8	15	1	34	9	38	9	47	10	35	10
Design's estimate out of bound?	no	yes	no	yes	no	no	no	yes	no	yes	no	yes	no	yes	no	no	yes	no	yes	yes	yes	no	no	yes	yes	yes				no	yes	no	no	no	yes	no	yes	no	yes	no	yes	yes	yes	yes	yes	yes	yes	yes	yes
Note:	1. "yes" means the estimate given in table 2 is out of bound of the results, and is thus marked in red.
	2. "yes"es which have references are marked in purple; it means most of the experts did not agree with the reference.
[truncated: 90 more columns]

## Sheet: Data Analysis-step2
Respondent ID	Collector ID	Start Date	End Date	IP Address	Email Address	First Name	Last Name	Custom Data 1	Estimating the physical suffering related to cervical cancer (from disease or treatment side effect) for decedents:																										Do you agree that "leg edema" should be added as a physical symptom for decedents ?	If yes, please estimate the prevalence in % and the duration in months for decedents (% / months).(Please note that on average, decedents live only six months)		Estimating the physical suffering related to cervical cancer (from disease or treatment side effect) for non-decedents:
									Prevalence of mild chronic pain (%): (95-98%)	Duration of mild chronic pain (months):(2-5 months)	Prevalence of moderate to severe chronic pain (%): (81-88%)	Duration of moderate to severe chronic pain (months):(3-5 months)	Prevalence of moderate to severe dyspnea (%): (14-21%)	Duration of moderate to severe dyspnea (months):(1-2 months)	Prevalence of moderate to severe fatigue (%): (64-78%)	Duration of moderate to severe fatigue (months):(4-6 months)	Prevalence of moderate to severe weakness (%): (53-66%)	Duration of moderate to severe weakness (months):(3-4 months)	Prevalence of moderate to severe nausea and/or vomit (%): (23-32%)	Duration of moderate to severe nausea and/or vomit (months):(1-2 months)	Prevalence of moderate to severe diarrhea (%): (6-16%)	Duration of moderate to severe diarrhea (months):(1-3 months)	Prevalence of moderate to severe constipation (%): (31-41%)	Duration of moderate to severe constipation (months):(2-6 months)	Prevalence of moderate to severe incontinence of urine (%):(16-39%)	Duration of moderate to severe incontinence of urine (months):(2-4 months)	Prevalence of moderate to severe incontinence of stool (%):(10-29%)	Duration of moderate to severe incontinence of stool (months):(1-3 months)	Prevalence of moderate to severe malodorous vaginal discharge (%): (58-72%)	Duration of moderate to severe malodorous vaginal discharge (months):(3-6 months)	Prevalence of moderate to severe bleeding (%):(58-73%)	Duration of moderate to severe bleeding (months):(1-4 months)	Prevalence of moderate to severe dry mouth (%): (24-47%)	Duration of moderate to severe dry mouth (months):(1-5 months)	Response	percent	months	Prevalence of mild chronic pain (%): (37-47%)	Duration of mild chronic pain (months):(4-9 months)	Prevalence of moderate to severe chronic pain (%): (25-37%)	Duration of moderate to severe chronic pain (months):(3-6 months)	Prevalence of moderate to severe dyspnea (%):(5-10%)	Duration of moderate to severe dyspnea (months):(1-3 months)	Prevalence of moderate to severe fatigue (%): (39-51%)	Duration of moderate to severe fatigue (months):(4-8 months)	Prevalence of moderate to severe weakness (%): (32-42%)	Duration of moderate to severe weakness (months):(3-6 months)	Prevalence of moderate to severe nausea and/or vomit (%):(15-32%)	Duration of moderate to severe nausea and/or vomit (months):(2-3 months)
11952659418	391091995	2020-09-02 09:18:07	2020-09-02 09:46:29	114.74.52.74				Respondent 1	100	4	90	3	25	1	85	5	85	5	25	1	10	1	25	2	40	2	25	2	80	5	85	3	10	2	Agree	15		30	3	25	3	10	1	40	4	40	4	25	2
11949832015	391091995	2020-09-01 15:21:33	2020-09-01 16:13:16	46.39.228.2				Respondent 2	95	5	81	4	15	1	64	6	60	4	25	1	15	1	40	5	20	2	15	1	60	3	60	1	30	2	Agree	20	1	40	9	30	3	5	1	40	5	40	6	20	3
11944829333	391091995	2020-08-30 13:09:09	2020-08-30 13:27:15	134.93.123.250				Respondent 3	98	5	85	5	14	2	75	6	60	4	23	1	6	1	31	2	16	2	10	1	60	3	58	1	24	1	Agree	60	6	45	5	25	3	5	1	40	8	35	5	15	2
11944804126	391091995	2020-08-30 11:39:45	2020-08-30 12:52:59	111.92.29.51				Respondent 4	95	4	85	4	17	1	70	5	60	3	28	1	10	1	40	5	25	2	20	2	65	5	60	1	40	4	Agree	10	2	40	6	30	4	7	1	45	6	35	3	25	2
11940440861	391091995	2020-08-28 13:47:00	2020-08-28 16:14:12	105.239.0.178				Respondent 5	98	5	81	5	15	2	75	6	60	4	30	2	16	3	40	6	39	4	20	3	72	6	73	4	40	5	Agree	10	5	47	9	37	6	5	2	51	6	40	6	20	3
11938881441	391091995	2020-08-28 01:49:12	2020-08-28 03:02:38	73.130.234.143				Respondent 6	95	5	85	4	15	1	70	4	55	4	30	2	16	2	40	5	20	2	19	2	70	6	60	2	45	1	Disagree			45	6	37	4	10	1	50	4	40	3	30	2
11937231120	391091995	2020-08-27 15:12:43	2020-08-27 15:36:39	64.62.219.15				Respondent 7	95	4	85	4	20	2	70	5	60	4	25	2	10	1	35	3	20	3	15	1	60	4	60	2	30	4	Agree	60	2	40	7	30	3	5	1	40	6	35	4	15	2
11934946590	391091995	2020-08-26 23:12:10	2020-08-26 23:32:54	63.143.116.132				Respondent 8	95	5	85	5	15	1	70	6	55	3	25	1	10	1	31	3	16	2	15	2	70	4	50	1	25	2	Agree	10	3	40	5	30	3	5	1	40	4	35	4	15	2
11933556625	391091995	2020-08-26 12:11:49	2020-08-26 12:58:15	73.70.248.67				Respondent 9	90	1.5	95	5	20	1.5	70	3.5	70	3.5	20	1.5	5	1.5	30	3	60	2.5	40	1.5	80	5	60	2.5	30	2.5	Agree	60	3	40	4.5	30	3.5	5	2	30	6	30	4.5	40	5
11926534018	391091995	2020-08-24 06:46:33	2020-08-24 06:59:29	190.215.26.74				Respondent 10	95	4	85	3	15	1	75	4	55	3	25	1	10	1	40	3	20	2	10	1	70	5	60	2	25	1	Agree	70	3	40	6	30	3	5	1	40	4	35	3	15	2
11925606427	391091995	2020-08-23 15:23:35	2020-08-23 15:48:20	117.242.211.226				Respondent 11	95	5	81	5	14	2	75	6	53	4	25	2	6	1	40	4	30	3	25	3	70	5	50	3	24	4	Agree	75	4	40	8	30	5	5	2	50	8	32	3	15	2
								Data coding:	1. answers of ranges are converted to the average value within the range
									2. answers for duration which are longer than 12months are regarded as 12
									3. answers of "<n" were regarded as n/2
									4. for the question of "Prevalence of a distressing belief that a higher power caused the illness (%) for the primary family caregiver:", Dr. Dingle Spence provided the answer of "3%6", and the next duration, she skipped the answer, so it was regarded as 3% and 6 months.
								Analysis:
								Step 1	Check if there's any value that is out of the range
								lower bound	95.3524	2.30056	80.6556	3.07605	13.9057	0.825648	64.0686	3.59978	52.7934	2.79989	22.5381	1.01	6.09084	1.18207	30.9114	2.16659	15.646	2.30704	10.0089	0.937427	58.1393	3.47694	57.769	1.47694	23.6087	0.921106				36.5625	4.47196	24.9398	2.54921	4.78138	1.10559	38.6356	4.06392	31.5159	3.47487	14.8521	1.9723
								upper bound	98.186	5.19944	87.806	4.92395	21.4789	1.67435	77.7776	5.73356	65.5143	3.86678	32.0773	1.99	16.2168	3.31793	40.9347	5.83341	38.8925	3.69296	28.7603	2.56257	72.3222	6.02306	73.1541	4.02306	46.699	5.07889				46.5144	8.68189	36.9064	5.83541	9.83401	2.81749	50.5952	7.55147	41.8687	6.44821	31.6094	3.48924
								Lower bound_Round up	95	2	81	3	14	1	64	4	53	3	23	1	6	1	31	2	16	2	10	1	58	3	58	1	24	1				37	4	25	3	5	1	39	4	32	3	15	2
								Upper bound_Round up	98	5	88	5	21	2	78	6	66	4	32	2	16	3	41	6	39	4	29	3	72	6	73	4	47	5				47	9	37	6	10	3	51	8	42	6	32	3
								Number of values out of boung	2	1	2	0	1	0	1	1	2	1	1	0	1	0	2	0	2	0	1	0	2	0	3	0	1	0				1	1	0	0	0	0	1	0	1	0	1	1
									1	1	1	1	1	1	1	1	1	1	1	1	1	1	1	1	1	1	1	1	1	1	1	1	1	1				1	1	1	1	1	1	1	1	1	1	1	1
								Step 2	Reconstruct the dataset deleting all numbers out of the range
								Respondent 1		4		3		1		5			25	1	10	1		2		2	25	2		5		3		2						25	3	10	1	40	4	40	4	25	2
								Respondent 2	95	5	81	4	15	1	64	6	60	4	25	1	15	1	40	5	20	2	15	1	60	3	60	1	30	2				40	9	30	3	5	1	40	5	40	6	20	3
								Respondent 3	98	5	85	5	14	2	75	6	60	4	23	1	6	1	31	2	16	2	10	1	60	3	58	1	24	1				45	5	25	3	5	1	40	8	35	5	15	2
								Respondent 4	95	4	85	4	17	1	70	5	60	3	28	1	10	1	40	5	25	2	20	2	65	5	60	1	40	4				40	6	30	4	7	1	45	6	35	3	25	2
								Respondent 5	98	5	81	5	15	2	75	6	60	4	30	2	16	3	40	6	39	4	20	3	72	6	73	4	40	5				47	9	37	6	5	2	51	6	40	6	20	3
								Respondent 6	95	5	85	4	15	1	70	4	55	4	30	2	16	2	40	5	20	2	19	2	70	6	60	2	45	1				45	6	37	4	10	1	50	4	40	3	30	2
								Respondent 7	95	4	85	4	20	2	70	5	60	4	25	2	10	1	35	3	20	3	15	1	60	4	60	2	30	4				40	7	30	3	5	1	40	6	35	4	15	2
								Respondent 8	95	5	85	5	15	1	70	6	55	3	25	1	10	1	31	3	16	2	15	2	70	4		1	25	2				40	5	30	3	5	1	40	4	35	4	15	2
								Respondent 9				5	20	1.5	70			3.5		1.5		1.5		3		2.5		1.5		5	60	2.5	30	2.5				40	4.5	30	3.5	5	2		6		4.5
								Respondent 10	95	4	85	3	15	1	75	4	55	3	25	1	10	1	40	3	20	2	10	1	70	5	60	2	25	1				40	6	30	3	5	1	40	4	35	3	15	2
								Respondent 11	95	5	81	5	14	2	75	6	53	4	25	2	6	1	40	4	30	3	25	3	70	5		3	24	4				40	8	30	5	5	2	50	8	32	3	15	2
								Step 3	Calculate mean
								n	9	10	9	11	10	11	10	10	9	10	10	11	10	11	9	11	9	11	10	11	9	11	8	11	10	11				10	10	11	11	11	11	10	11	10	11	10	10
								Mean	95.6667	4.6	83.6667	4.27273	16	1.40909	71.4	5.3	57.5556	3.65	26.1	1.40909	10.9	1.31818	37.4444	3.72727	22.8889	2.40909	17.4	1.77273	66.3333	4.63636	61.375	2.04545	31.3	2.59091				41.7	6.55	30.3636	3.68182	6.09091	1.27273	43.6	5.54545	36.7	4.13636	19.5	2.2
								Step 4	Adding extra symptoms
								n																											Agree	10	9
								Mean																												39	3.22222
[truncated: 77 more columns]
